# Supplementary material for: Everyday Cardiac Surgery in Jehovah‘s Witnesses of Typically Advanced Age: Clinical Outcome and Matched Comparison
Source: J Clin Med. 2023 Aug 3;12(15):5110. doi: 10.3390/jcm12155110 (PMC10420128; doi:10.3390/jcm12155110)
Supplement: Supplementary file 1 [file jcm-12-05110-s001.zip]

Archive with 2 entries (2 files):
- Clinical _definitions.pdf
- Raw_Data.xlsx
